# Supplementary material for: Ammonium Polyphosphate Promotes Maize Growth and Phosphorus Uptake by Altering Root Properties
Source: Plants (Basel). 2024 Dec 4;13(23):3407. doi: 10.3390/plants13233407 (PMC11644354; doi:10.3390/plants13233407)
Supplement: Supplementary file 1 [file plants-13-03407-s001.zip]

Archive with 1 entries (1 files):
- plants-3252175-supplementary.pdf
